# Supplementary material for: Clinical Implementation of Expanded Carrier Screening in Pregnant Women at Early Gestational Weeks: A Chinese Cohort Study
Source: Genes (Basel). 2021 Mar 29;12(4):496. doi: 10.3390/genes12040496 (PMC8066122; doi:10.3390/genes12040496)
Supplement: Supplementary file 1 [file genes-12-00496-s001.zip]

Archive with 1 entries (1 files):
- genes-1116019-supplementary.xlsx
