# Supplementary material for: Clinical Implementation of Expanded Carrier Screening in Pregnant Women at Early Gestational Weeks: A Chinese Cohort Study
Source: Genes (Basel). 2021 Mar 29;12(4):496. doi: 10.3390/genes12040496 (PMC8066122; doi:10.3390/genes12040496)
Supplement: Supplementary file 1 [file genes-12-00496-s001.zip › genes-1116019-supplementary.xlsx]

## Sheet: Table S1
Table S1 Variants detected in our corhort
Condition	Gene	Variant 1	Variant 1 Frequency	Variant 2	Variant 2 Frequency	Variant 3	Variant 3 Frequency	Variant 4	Variant 4 Frequency	Variant 5	Variant 5 Frequency	Variant 6	Variant 6 Frequency	Variant 7	Variant 7 Frequency	Variant 8	Variant 8 Frequency	Variant 9	Variant 9 Frequency	Variant 10	Variant 10 Frequency	Variant 11	Variant 11 Frequency	Variant 12	Variant 12 Frequency
Alpha thalassemia	HBA1/HBA2	SEA	56	alpha 3.7	33	alpha 4.2	13	HBA2: c.369C>G	3
Beta thalassemia	HBB	c.-50-u28A>G	4	c.126_129delCTTT	13	c.170G>A	1	c.316-197C>T	8	c.52A>T	2	c.79G>A	2
DFNB1	GJB2	c.139G>T	1	c.235delC	18	c.299_300delAT	1	c.508_511dupAACG	2
DFNB4	SLC26A4	c.1229C>T	1	c.1707+5G>A	2	c.2086C>T	3	c.2162C>T	1	c.269C>T	1	c.754T>C	4	c.766-1G>A	1	c.919-2A>G	14
Phenylketonuria	PAH	c.158G>A	19	c.611A>G	2	c.721C>T	1	c.1315+6T>A	1	c.1223G>A	2	c.1222C>T	1	c.1139C>T	2	c.1068C>A	1
Wilson Disease	ATP7B	c.122A>G	1	c.1531C>T	3	c.2333G>T	3	c.2804C>T	4	c.2810delT	1	c.2924C>A	1	c.2975C>T	2	c.314C>A	1	c.3244-2A>G	1	c.3443T>C	2	c.3532A>G	1	c.3646G>A	2
Spinal muscular atrophy	SMN1	EX7 DEL	21
Glycogen Storage Disease type II	GAA	c.1194+2T>C	1	c.1843G>A	3	c.1935C>A	4	c.2132C>G	5	c.2238G>C	1	c.971C>T	1
Hemophilia A	F8	c.1569G>T	1	c.3637delA	1	Intron 22 inversion	1
Duchenne Muscular Dystrophy	DMD	EX49 DEL	1
Hemophilia B	F9

## Sheet: Table S2
Table S2. Comparison of sequential testing compliance rates between women carrying one condition and two conditions
	Number of Conditions		P value*
	One	Two
Sequential Testing Rates	37.83% (87/230)	80.00% (16/20)	<0.001
* P value was caculated by Pearson Chi-Square

## Sheet: Table S3
Table S3. Comparison of sequential testing compliance rates among women carrying with different severity of conditions
	Severity of conditions			P value*
	Moderate	Severe	Profound
Sequential Testing Rates	59.09% (26/44)	76.00% (38/50)	83.33% (30/36)	0.015
* P value was caculated by Linear-by-Linear Association
